# Supplementary material for: From Natural Xanthones to Synthetic C-1 Aminated 3,4-Dioxygenated Xanthones as Optimized Antifouling Agents
Source: Mar Drugs. 2021 Nov 13;19(11):638. doi: 10.3390/md19110638 (PMC8618441; doi:10.3390/md19110638)
Supplement: Supplementary file 1 [file marinedrugs-19-00638-s001.zip]

Archive with 1 entries (1 files):
- marinedrugs-1440504-supplementary.pdf
